# Supplementary material for: SFTPB in serum extracellular vesicles as a biomarker of progressive pulmonary fibrosis
Source: JCI Insight. 2024 Jun 10;9(11):e177937. doi: 10.1172/jci.insight.177937 (PMC11382876; doi:10.1172/jci.insight.177937)
Supplement: Supporting data values [file jciinsight-9-177937-s167.xlsx]

## Sheet: Figure 3A
Sample_number	0=HC,1=INSIP,2=CVD,3=Other	0=HC,1=nonPPF,2=PPF	SFTPB(Zscore)
3496	0	0	-0.398578
3497	0	0	-0.468269
3412	0	0	-3.18178
3429	0	0	-3.23121
668	0	0	-1.26604
702	0	0	-3.46972
827	0	0	-0.841437
1399	0	0	-4.07515
1428	0	0	-3.79325
1479	0	0	-1.04856
1812	0	0	-7.45901
1818	0	0	-1.77592
1859	0	0	-1.05277
1886	0	0	-1.57548
1887	0	0	-1.03684
2022	0	0	-1.04128
2058	0	0	-2.36111
2068	0	0	-0.207163
2090	0	0	-1.69966
2091	0	0	-1.55265
2120	0	0	-1.97883
2238	0	0	-2.93853
2288	0	0	-0.466695
2385	0	0	-2.91389
2495	0	0	-3.33854
2539	0	0	-7.52941
2556	0	0	-1.23981
2601	0	0	-0.646396
2661	0	0	-1.03599
2769	0	0	-1.98347
2985	0	0	-1.52754
3047	0	0	-1.91361
3152	0	0	-3.30388
3232	0	0	-0.576294
1043	1	1	-1.07597
1396	1	1	-0.0236646
1558	1	1	-1.73579
1191	1	1	0.377048
1728	1	1	-1.48248
785	1	1	0.61092
1183	1	1	0.0259491
2991	1	1	-0.176123
3301	1	1	-0.361316
3462	1	1	0.464996
2182	1	1	-0.719318
1856	1	1	-0.323219
1662	1	1	-1.07683
2781	1	1	0.629446
2925	1	1	0.624117
2963	1	1	-0.124255
2971	1	1	0.932254
3065	1	1	0.799953
961	1	1	-0.0942408
1321	1	1	-0.243926
1065	1	2	0.692582
1371	1	2	-1.16242
769	1	2	-0.426034
940	1	2	-0.709713
3035	1	2	2.27865
3050	1	2	0.0604067
3082	1	2	-1.31855
3124	1	2	0.447763
3434	1	2	1.27362
3449	1	2	0.389159
2639	1	2	0.767277
1088	1	2	-0.228
1556	1	2	0.601199
1792	1	2	1.25133
923	1	2	-0.100441
426	1	2	0.582924
639	1	2	-1.32478
1811	1	2	1.15964
3476	1	2	1.75713
339	1	2	0.892809
3051	1	2	0.748766
1535	1	2	0.756468
1717	2	1	0.100778
1459	2	1	1.08271
1461	2	1	0.828068
2309	2	1	1.05305
3023	2	1	-0.489039
3156	2	1	-0.538711
1386	2	1	0.404945
1516	2	1	-0.20304
2756	2	1	-0.180634
794	2	1	-0.609006
1040	2	1	0.303172
2046	2	1	-0.49941
3405	2	1	-1.60988
3468	2	1	-0.744208
810	2	1	-0.464552
1908	2	2	0.216677
2413	2	2	0.470424
1092	2	2	0.131253
2579	2	2	-0.683763
1378	2	2	-0.944335
137	2	2	0.330013
1485	2	2	0.122542
2802	2	2	1.08003
570	2	2	0.24645
3196	2	2	-0.242967
3297	2	2	0.664789
3474	2	2	0.270857
771	2	2	-0.279066
2243	2	2	0.786026
845	3	1	-0.875974
993	3	1	1.37039
3062	3	1	0.690823
977	3	1	-0.257336
926	3	1	-1.84825
1099	3	1	1.33862
1510	3	1	1.10923
979	3	1	-1.27276
8	3	1	0.209451
1401	3	1	0.43644
2679	3	1	0.83702
2062	3	1	2.17617
2688	3	1	-0.343589
2941	3	1	0.43782
3002	3	1	0.705762
3069	3	1	0.649312
3146	3	1	-1.09163
2279	3	1	-3.96163
3162	3	1	-2.70014
3295	3	1	-1.24373
3373	3	1	-0.804291
3398	3	1	-0.0468138
3402	3	1	-1.30627
3463	3	1	-0.454343
3494	3	1	-2.11101
3019	3	1	-1.17359
753	3	1	0.0307064
1492	3	1	-1.04935
754	3	1	1.34239
1590	3	1	-2.34728
1455	3	1	0.137168
1271	3	1	-0.662744
991	3	1	-0.321034
981	3	1	-1.14763
1690	3	1	-0.341493
2351	3	1	0.574517
2676	3	1	-0.35374
2964	3	1	-0.439761
3377	3	1	0.543291
3400	3	1	-0.128532
1435	3	1	-0.89746
2720	3	1	0.457046
2725	3	1	-0.304486
889	3	1	0.186615
2344	3	1	1.10301
178	3	1	-0.100492
3300	3	1	-1.5527
3408	3	1	-1.09968
3085	3	1	-2.3499
3115	3	1	-0.810551
1347	3	1	0.0180107
2258	3	2	0.752225
1041	3	2	0.224774
3114	3	2	-0.323944
1503	3	2	1.95696
1427	3	2	1.20535
877	3	2	-0.107455
3123	3	2	0.0208273
3137	3	2	1.79834
3381	3	2	0.242472
1838	3	2	0.489354
3098	3	2	0.337604
286	3	2	-0.106738
2850	3	2	-0.0514321
2709	3	2	-0.000381264
3199	3	2	-0.0291919
3479	3	2	0.60925
2339	3	2	0.668473
3033	3	2	1.90787
3135	3	2	-1.03787
65	3	2	0.58756

## Sheet: Figure 3B
★group(箱ひげ)	Sample_number	Fibrosis region on CT scans（1:<10% 2:10～50% 3:<50%）	SFTPB(Zscore)
0	3496	0	-0.398578
0	3497	0	-0.468269
0	3412	0	-3.18178
0	3429	0	-3.23121
0	668	0	-1.26604
0	702	0	-3.46972
0	827	0	-0.841437
0	1399	0	-4.07515
0	1428	0	-3.79325
0	1479	0	-1.04856
0	1812	0	-7.45901
0	1818	0	-1.77592
0	1859	0	-1.05277
0	1886	0	-1.57548
0	1887	0	-1.03684
0	2022	0	-1.04128
0	2058	0	-2.36111
0	2068	0	-0.207163
0	2090	0	-1.69966
0	2091	0	-1.55265
0	2120	0	-1.97883
0	2238	0	-2.93853
0	2288	0	-0.466695
0	2385	0	-2.91389
0	2495	0	-3.33854
0	2539	0	-7.52941
0	2556	0	-1.23981
0	2601	0	-0.646396
0	2661	0	-1.03599
0	2769	0	-1.98347
0	2985	0	-1.52754
0	3047	0	-1.91361
0	3152	0	-3.30388
0	3232	0	-0.576294
3	1043	1	-1.07597
3	1396	2	-0.0236646
3	1558	1	-1.73579
3	1191	2	0.377048
3	1728	1	-1.48248
3	785	2	0.61092
3	1183	3	0.0259491
3	2991	1	-0.176123
3	3301	1	-0.361316
3	3462	2	0.464996
3	2182	1	-0.719318
3	1856	1	-0.323219
3	1662	2	-1.07683
3	2781	2	0.629446
3	2925	1	0.624117
3	2963	1	-0.124255
3	2971	2	0.932254
3	3065	2	0.799953
3	961	2	-0.0942408
3	1321	1	-0.243926
4	1065	2	0.692582
4	1371	1	-1.16242
4	769	1	-0.426034
4	940	1	-0.709713
4	3035	1	2.27865
4	3050	1	0.0604067
4	3082	1	-1.31855
4	3124	1	0.447763
4	3434	1	1.27362
4	3449	1	0.389159
4	2639	3	0.767277
4	1088	2	-0.228
4	1556	3	0.601199
4	1792	2	1.25133
4	923	2	-0.100441
4	426	3	0.582924
4	639	3	-1.32478
4	1811	3	1.15964
4	3476	2	1.75713
4	339	2	0.892809
4	3051	3	0.748766
4	1535	2	0.756468
5	1717	1	0.100778
5	1459	2	1.08271
5	1461	2	0.828068
5	2309	2	1.05305
5	3023	1	-0.489039
5	3156	2	-0.538711
5	1386	2	0.404945
5	1516	1	-0.20304
5	2756	1	-0.180634
5	794	2	-0.609006
5	1040	2	0.303172
5	2046	1	-0.49941
5	3405	1	-1.60988
5	3468	1	-0.744208
5	810	1	-0.464552
6	1908	1	0.216677
6	2413	1	0.470424
6	1092	2	0.131253
6	2579	2	-0.683763
6	1378	2	-0.944335
6	137	3	0.330013
6	1485	2	0.122542
6	2802	2	1.08003
6	570	2	0.24645
6	3196	2	-0.242967
6	3297	2	0.664789
6	3474	2	0.270857
6	771	2	-0.279066
6	2243	2	0.786026
7	845	2	-0.875974
7	993	3	1.37039
7	3062	1	0.690823
7	977	3	-0.257336
7	926	1	-1.84825
7	1099	2	1.33862
7	1510	2	1.10923
7	979	1	-1.27276
7	8	2	0.209451
7	1401	2	0.43644
7	2679	2	0.83702
7	2062	3	2.17617
7	2688	2	-0.343589
7	2941	1	0.43782
7	3002	1	0.705762
7	3069	2	0.649312
7	3146	3	-1.09163
7	2279	1	-3.96163
7	3162	1	-2.70014
7	3295	1	-1.24373
7	3373	1	-0.804291
7	3398	2	-0.0468138
7	3402	1	-1.30627
7	3463	1	-0.454343
7	3494	1	-2.11101
7	3019	1	-1.17359
7	753	1	0.0307064
7	1492	1	-1.04935
7	754	1	1.34239
7	1590	2	-2.34728
7	1455	2	0.137168
7	1271	1	-0.662744
7	991	1	-0.321034
7	981	1	-1.14763
7	1690	1	-0.341493
7	2351	2	0.574517
7	2676	2	-0.35374
7	2964	1	-0.439761
7	3377	2	0.543291
7	3400	1	-0.128532
7	1435	1	-0.89746
7	2720	1	0.457046
7	2725	2	-0.304486
7	889	1	0.186615
7	2344	2	1.10301
7	178	2	-0.100492
7	3300	1	-1.5527
7	3408	2	-1.09968
7	3085	1	-2.3499
7	3115	2	-0.810551
7	1347	1	0.0180107
8	2258	1	0.752225
8	1041	1	0.224774
8	3114	1	-0.323944
8	1503	2	1.95696
8	1427	2	1.20535
8	877	2	-0.107455
8	3123	2	0.0208273
8	3137	2	1.79834
8	3381	3	0.242472
8	1838	2	0.489354
8	3098	3	0.337604
8	286	2	-0.106738
8	2850	2	-0.0514321
8	2709	2	-0.000381264
8	3199	2	-0.0291919
8	3479	3	0.60925
8	2339	2	0.668473
8	3033	3	1.90787
8	3135	2	-1.03787
8	65	2	0.58756
	1112	1	-1.80689
	2084	2	0.32216
	2982	1	-0.248132
	1475	2	-0.954778
	1965	1	-0.537806
	1491	2	-0.626026
	2784	2	-0.15223
	1537	2	1.98561
	2145	1	-0.478486
	799	2	0.159073
	2199	1	0.0448138
	669	2	1.03706
	2804	1	-0.284613
	2377	1	-0.652193
	1457	3	-0.111858
	1514	3	0.453139
	2876	2	1.07549
	1840	3	0.928079
	968	2	0.271436
	939	1	-0.486823
	1830	2	-0.427544
	2715	1	0.0415412
	1228	2	0.0705609
	1037	1	0.393442
	760	1	0.123386
	1237	1	1.32976
	764	2	-0.261695
	94	3	1.22241
	91	3	0.159597
	920	1	-0.129695
	916	2	-0.670255
	856	1	0.0585367
	1373	1	-0.818556
	1231	2	-0.644783
	1261	3	0.173096
	1419	2	0.141146
	2209	3	1.3479
	1543	3	0.146527
	1872	1	-3.21605
	1875	2	-1.41751
	2291	3	1.07139
	2177	2	-0.0805281
	2378	2	0.0466118
	2558	2	0.435664
	2700	1	-3.22839
	2983	1	-1.23011
	3057	2	0.238622
	3089	2	-0.467133
	3131	2	0.235114
	3178	2	0.511157
	3332	1	-2.55983
	3413	1	-2.10972
	3417	2	-0.214719
	3421	1	-0.23445
	3428	1	0.812357
	3430	1	-0.654356
	3446	2	1.08581
	3471	1	0.125525
	3484	2	-0.221437
	3513	3	-0.153353
	3441	1	-1.39357
	3063	2	0.552387
	3335	2	-1.76018
	3336	2	-0.124022
	3458	2	-0.655115
	3213	1	0.0265325
	3265	1	0.0828347
	3464	1	-3.40004
	3091	1	-0.851777
	3376	2	-0.854475
	3071	1	-0.924114
	3450	2	-0.537837
	2723	2	-0.238563
	3292	2	-2.22078
	2791	1	-2.99649
	2871	1	-2.61476
	2659	1	-1.64996
	2933	3	0.499262

## Sheet: Figure 3C
Sample_number	%FVC	SFTPB(Zscore)
3373	104.7	-0.292643
2279	94.2	-2.65399
1435	111.7	-0.362324
1662	94.7	-0.496472
3162	89.5	-1.71054
2177	103.5	0.248654
3335	121.3	-1.00755
2700	103.1	-2.10561
3131	103.7	0.484721
1261	68.1	0.438338
2723	98.6	0.130461
2182	83.9	-0.229093
1516	115.8	0.157029
2258	58.8	0.871465
3085	127.5	-1.44859
991	107.2	0.0687817
2804	88.9	0.0960205
968	74.6	0.511886
2688	84.5	0.0519123
2145	103.7	-0.0489757
1840	64.4	1.00299
3114	92.2	0.0666053
3124	108.7	0.64376
889	106.4	0.448449
3082	108.3	-0.677255
785	82.2	0.765784
1503	45.2	1.77248
3430	129.1	-0.180508
3050	73.3	0.354059
2725	108.3	0.0811579
771	83.6	0.100169
3146	131.7	-0.507541
3494	124	-1.26993
1373	92.6	-0.303312
2925	90.7	0.775654
1690	90.4	0.0534801
939	119.7	-0.0552111
3408	109.3	-0.51356
2715	119.1	0.339949
3135	85.5	-0.467339
1112	111.8	-1.04248
1856	100.9	0.0671472
799	103.6	0.427851
1461	86.6	0.928188
1492	98.1	-0.475924
1401	96.2	0.635291
3295	119.4	-0.621297
1088	95.1	0.138361
1558	97.5	-0.989308
3400	99.3	0.212753
3301	101.3	0.0386545
1228	106	0.361653
2720	76.4	0.650703
3089	97.2	-0.040485
2046	95.4	-0.0646248
2983	94.5	-0.611111
981	110.1	-0.549422
961	103.6	0.238399
3421	118.2	0.133537
1457	62.4	0.225223
2991	91	0.17716
1475	80.5	-0.405191
810	110.2	-0.0385544
1371	66.2	-0.560487
3479	92.9	0.764535
1043	104.7	-0.495834
1321	69.4	0.12645
2982	89.6	0.123305
3471	105.2	0.40276
1191	77	0.590872
1347	73.2	0.322351
760	105.8	0.401161
2199	66.4	0.342397
3513	99	0.194189
3062	98.4	0.825543
753	97.1	0.331846
1872	86.6	-2.09638
3300	127.7	-0.852374
2659	94	-0.925114
1455	78.7	0.411468
3065	83.1	0.907161
1875	101	-0.751263
3434	89.7	1.26142
3450	92.4	-0.0933639
2756	70	0.173786
1459	77.8	1.11864
3402	89.9	-0.668067
845	79.9	-0.346255
923	86.3	0.233761
1491	71.8	-0.15932
3464	96.4	-2.23399
3463	67.2	-0.0309194
1908	89	0.470932
2084	75.5	0.549822
1965	93.2	-0.0933412
1830	74.1	-0.0108766
1041	111.1	0.476988
3377	107.3	0.715205
877	64.5	0.228516
2344	71.3	1.13382
2558	73.5	0.634711
2941	74.7	0.636323
3057	102.2	0.487344
1485	85.1	0.400529
94	85.1	1.22311
3115	101.5	-0.297326
3428	76.2	0.916437
3033	65.5	1.73576
1099	84	1.31003
1838	42	0.674865
1728	100	-0.799857
2802	77.8	1.11663
3123	75.5	0.324457
3292	86.6	-1.35203
3449	58.7	0.59993
1271	84.3	-0.186782
2309	56.7	1.09645
3051	40.1	0.868878
178	95.4	0.233723
2676	85.8	0.0443211
3468	88	-0.247708
3446	79.7	1.12095
1427	38.4	1.21035
669	73.4	1.08449
2243	65.4	0.896744
769	47.5	-0.00974736
3413	59.9	-1.26897
3332	86.9	-1.6056
3484	70.4	0.143269
1231	68.5	-0.173349
1183	57.3	0.328288
1037	136.9	0.603134
926	97.8	-1.07341
2850	70.2	0.270415
3023	113.7	-0.0568686
2062	40.5	1.93643
3476	69.6	1.62303
856	68.7	0.35266
1040	98.8	0.535621
3035	71.8	2.01307
794	97.1	-0.146591
754	69.7	1.31285
764	90.6	0.113161
1396	91.9	0.291182
940	59.8	-0.221909
1237	88.3	1.3034
2781	53.6	0.779639
2209	41.7	1.31697
1792	68.4	1.24474
1590	75.5	-1.44664
3474	94.9	0.511453
3137	67.4	1.65384
3297	57.3	0.806072
2579	75.9	-0.202501
1092	76.3	0.407044
1386	138.2	0.611736
2339	67.6	0.808828
639	58.4	-0.681914
1535	55.2	0.874638
286	41.4	0.229052
3069	49.2	0.794497
339	69.2	0.976607
2413	52.2	0.660708
3199	62.8	0.287048
8	43.7	0.465528
570	58.4	0.493199
3417	48.8	0.148294
1556	38.2	0.758514
65	58.7	0.748313
1510	37.2	1.13847
1378	39.3	-0.397382
1543	86.8	0.418467
3098	35.2	0.561373
426	41.4	0.744846
3196	48.3	0.127167
91	33.8	0.428242
1419	39.7	0.414443
137	49.6	0.555696
993	34	1.33378
1811	43.6	1.17617
916	31.6	-0.192398
1065	27.9	0.826858
2639	48.2	0.882722
2709	27.3	0.308596
2679	108.8	0.934883
3398	79.8	0.273869
2963	103.4	0.215951
3405	101	-0.895138
2876	87.5	1.11324
2378	13.9	0.343741
3178	101.3	0.691172
3265	100.1	0.370832
3091	130	-0.328158
2933	35.4	0.682276

## Sheet: Figure 3D
Sample_number	%DLco	SFTPB(Zscore)
3373	129.5	-0.292643
2279	128	-2.65399
1435	122.7	-0.362324
1662	122.5	-0.496472
3162	115.7	-1.71054
2177	115.3	0.248654
3335	112.6	-1.00755
2700	111.1	-2.10561
3131	110.2	0.484721
1261	108.5	0.438338
2723	104.9	0.130461
2182	102	-0.229093
1516	98.5	0.157029
2258	98.2	0.871465
3085	98.2	-1.44859
991	98	0.0687817
2804	96.7	0.0960205
968	96.5	0.511886
2688	96.1	0.0519123
2145	94.5	-0.0489757
1840	91.9	1.00299
3114	91.4	0.0666053
3124	90	0.64376
889	90	0.448449
3082	89.9	-0.677255
785	89	0.765784
1503	88.9	1.77248
3430	88.9	-0.180508
3050	88.4	0.354059
2725	88.4	0.0811579
771	88	0.100169
3146	88	-0.507541
3494	87.3	-1.26993
1373	87	-0.303312
2925	86.8	0.775654
1690	86.5	0.0534801
939	85.4	-0.0552111
3408	84.8	-0.51356
2715	84.3	0.339949
3135	84.1	-0.467339
1112	83.9	-1.04248
1856	83.2	0.0671472
799	82.6	0.427851
1461	82.5	0.928188
1492	82.5	-0.475924
1401	82.2	0.635291
3295	82	-0.621297
1088	81.7	0.138361
1558	80.8	-0.989308
3400	80.4	0.212753
3301	79.1	0.0386545
1228	79	0.361653
2720	78.8	0.650703
3089	78.3	-0.040485
2046	78.2	-0.0646248
2983	78	-0.611111
981	77.6	-0.549422
961	77.6	0.238399
3421	77.4	0.133537
1457	77.3	0.225223
2991	76.8	0.17716
1475	76.3	-0.405191
810	76	-0.0385544
1371	75.1	-0.560487
3479	74.6	0.764535
1043	74.3	-0.495834
1321	74.1	0.12645
2982	74	0.123305
3471	73.7	0.40276
1191	73.6	0.590872
1347	73.5	0.322351
760	73.4	0.401161
2199	73.2	0.342397
3513	73.2	0.194189
3062	72.4	0.825543
753	72.3	0.331846
1872	72.3	-2.09638
3300	71.5	-0.852374
2659	70.8	-0.925114
1455	70.3	0.411468
3065	67.4	0.907161
1875	66.8	-0.751263
3434	66.5	1.26142
3450	66.2	-0.0933639
2756	66.1	0.173786
1459	65.7	1.11864
3402	65.7	-0.668067
845	65.1	-0.346255
923	65	0.233761
1491	64.9	-0.15932
3464	64.7	-2.23399
3463	64.1	-0.0309194
1908	63.9	0.470932
2084	63.8	0.549822
1965	63.5	-0.0933412
1830	62.9	-0.0108766
1041	62.5	0.476988
3377	61.8	0.715205
877	61.1	0.228516
2344	61	1.13382
2558	60.9	0.634711
2941	60.8	0.636323
3057	59.9	0.487344
1485	59.5	0.400529
94	58.6	1.22311
3115	58.2	-0.297326
3428	58.2	0.916437
3033	57.2	1.73576
1099	57.2	1.31003
1838	57.1	0.674865
1728	57.1	-0.799857
2802	56.3	1.11663
3123	55.3	0.324457
3292	53.8	-1.35203
3449	53.5	0.59993
1271	53.5	-0.186782
2309	53.2	1.09645
3051	52.9	0.868878
178	52.6	0.233723
2676	52.5	0.0443211
3468	49.9	-0.247708
3446	49.3	1.12095
1427	48.5	1.21035
669	48.2	1.08449
2243	48.1	0.896744
769	47.5	-0.00974736
3413	46.7	-1.26897
3332	46.4	-1.6056
3484	46.4	0.143269
1231	46.1	-0.173349
1183	45.8	0.328288
1037	45.7	0.603134
926	45.4	-1.07341
2850	44.1	0.270415
3023	43.3	-0.0568686
2062	42.5	1.93643
3476	42	1.62303
856	41.9	0.35266
1040	41.2	0.535621
3035	40.8	2.01307
794	40.4	-0.146591
754	40.3	1.31285
764	40	0.113161
1396	39.7	0.291182
940	38.9	-0.221909
1237	38.8	1.3034
2781	38.6	0.779639
2209	38.6	1.31697
1792	38.2	1.24474
1590	37.6	-1.44664
3474	36.8	0.511453
3137	35.6	1.65384
3297	35.4	0.806072
2579	32.5	-0.202501
1092	32.1	0.407044
1386	31.8	0.611736
2339	31.7	0.808828
639	31.5	-0.681914
1535	30.9	0.874638
286	29.9	0.229052
3069	28	0.794497
339	27.5	0.976607
2413	26.8	0.660708
3199	25.9	0.287048
8	23.9	0.465528
570	23.8	0.493199
3417	23.8	0.148294
1556	21.7	0.758514
65	19.3	0.748313
1510	19.3	1.13847
1378	18.6	-0.397382
1543	17.6	0.418467
3098	16.4	0.561373
426	15.8	0.744846
3196	10.7	0.127167
91	7.8	0.428242
1419	6.2	0.414443
137	5.8	0.555696
993	5.1	1.33378
1811	5	1.17617
916	4.2	-0.192398

## Sheet: Figure 3E
Sample_number	KL-6	SP-D	SFTPB	Future_progression	ILDGAPindex
3476	1108	558	17.2743	1	2
65	1833	393	15.124	1	6
1378	1743	307	12.3075	1	3
1065	793	296	15.317	1	NA
2309	1118	261	15.9798	1	3
137	401	217	14.6504	1	4
923	566	212	13.859	1	0
2209	445	210	16.5219	1	2
3449	842	196	14.7592	1	3
1092	1369	168	14.285	1	3
1690	198	146	13.4159	1	3
2378	242	130	14.1294	1	NA
1811	2028	117	16.1758	1	4
1459	506	110	16.0343	1	1
2850	1882	506	13.9491	0	4
669	3778	502	15.9504	0	3
1535	845	462	15.4345	0	4
916	1870	435	12.8114	0	2
1830	743	430	13.2576	0	0
1419	862	423	14.3032	0	4
426	6267	421	15.1154	0	3
1183	3692	409	14.0914	0	1
2579	1184	354	12.7866	0	3
760	519	333	14.2706	0	3
1556	972	326	15.149	0	4
993	3897	298	16.5632	0	4
940	1233	267	12.7389	0	2
2199	699	232	14.1261	0	4
1492	202	226	12.1144	0	3
2243	750	211	15.4888	0	3
2679	1223	207	15.5826	0	NA
1875	456	196	11.4376	0	1
339	2449	189	15.6852	0	4
2756	694	175	13.7116	0	2
2344	909	165	16.0716	0	4
2046	388	153	13.1255	0	1
968	670	152	14.5427	0	2
1371	606	144	11.9065	0	0
2182	429	136	12.7212	0	0
991	1006	132	13.4535	0	3
2720	623	131	14.884	0	1
889	399	126	14.3868	0	3
1041	510	124	14.457	0	3
1401	956	119	14.8461	0	2
2802	530	116	16.0294	0	1
1475	1357	111	12.2883	0	1
845	932	102	12.4332	0	3
1485	991	101	14.269	0	0
1908	262	97.8	14.4421	0	0
754	1608	97.5	16.5117	0	5
2413	961	88.8	14.9086	0	1
2639	893	87.2	15.4544	0	NA
2781	461	82.1	15.201	0	3
2145	197	75.8	13.164	0	3
1435	218	75.7	12.3937	0	3
1856	826	60.2	13.4495	0	0
2715	394	56	14.1201	0	2
810	270	49.1	13.1896	0	0
1965	367	39.1	13.0549	0	0
1516	228	22.7	13.6704	0	1

## Sheet: Figure 3F
Sample_number	OS(month)	0=alive,censor,1=death	1=SFTPB>median
2258	12	0	1
1041	55.5	0	1
3114	37.8	0	0
1503	22.9	1	1
3381	0.0333333	0	1
1838	20.2667	0	1
3098	14.5333	1	1
286	45.0667	1	0
2850	22.9333	1	0
3199	14.4333	0	0
3479	7.46667	0	1
65	7.23333	1	1
845	91.0333	0	0
993	95.2667	0	1
3062	37.8	0	1
977	14.6	0	0
979	40.3667	0	0
8	14.8	1	1
1401	33.0333	0	1
2679	45.1	0	1
2688	46.4333	0	0
2941	23.5667	0	1
3002	12.3	0	1
3069	38.5	0	1
2279	61.3667	0	0
3295	23.5333	0	0
3373	24.5	0	0
3398	6.33333	0	0
3402	28.4	0	0
3463	24.6667	0	0
3494	25.2	0	0
753	12.8333	1	0
1492	84	0	0
754	66.5333	0	1
1590	17.3667	0	0
1271	45.2333	1	0
991	95.6667	0	0
1690	20.3333	0	0
2964	38.4	0	0
3377	19.7333	0	1
3400	38.5667	0	0
1435	62.6333	0	0
2720	44.9667	0	1
2725	44.3333	0	0
889	95.9667	0	1
2344	58.1	0	1
178	0	0	0
1347	84.5	0	0
1112	93.5333	0	0
2084	64.5667	0	1
2982	40.3	0	0
2784	2.23333	1	0
2145	25.9333	1	0
2199	64.7	0	1
2876	33	1	1
2715	43.2	0	1
1228	1.43333	0	1
1037	38.1	0	1
760	99.0667	0	1
1373	4.9	0	0
1872	11.9667	0	0
3332	28.9333	0	0
3430	27.3667	0	0
3484	20.4	0	0
3513	24.2667	0	0
1065	2.4	1	1
1371	67.4333	0	0
1908	71.0667	0	1
2413	55.1333	0	1
769	31.0333	0	0
940	70.8333	0	0
3035	39.8333	0	1
3050	3.26667	0	1
3082	36.2667	0	0
3124	38	0	1
3434	24.5	0	1
3449	8.33333	1	1
1092	8.06667	1	1
2639	22.8667	0	1
1088	66.9	0	0
1556	63.2	1	1
2579	49.2	0	0
1378	72.8667	0	0
1792	20.7333	0	1
137	9.73333	0	1
923	82.7667	1	0
1485	59.9667	0	1
2802	44.3333	0	1
426	106.867	0	1
570	103.867	0	1
639	102.167	0	0
877	68.8	0	0
3137	37.6	0	1
3196	33.4333	1	0
3297	29.1	0	1
3474	26.1667	0	1
771	81.3667	0	0
2243	51.0667	1	1
1811	6.2	1	1
3476	18.1	0	1
2339	58.2333	0	1
339	87.4667	0	1
3033	5.03333	0	1
3051	29.4333	1	1
1535	33.3	0	1
1043	37.9667	0	0
1717	76.4333	0	1
1396	86.4	0	0
1459	81.0333	1	1
1558	69.7667	0	0
1461	85.0333	0	1
1191	59.7	1	1
1728	18.6333	0	0
785	98	0	1
2309	6.13333	1	1
1183	90.0333	0	0
2991	40.7	0	0
3023	34.6333	1	0
3156	20.7	1	0
3301	31.9667	0	0
3462	25.6667	0	1
1386	55.2667	1	1
1516	17.9667	0	0
2756	44.8333	0	0
2182	63.4667	0	0
794	61.1333	0	0
1856	72.1	0	0
1040	84.2333	1	1
1662	61.7333	0	0
2046	30.3	0	0
2781	24.5	1	1
2925	31.0667	0	1
2963	41.3667	0	0
2971	39.4333	0	1
3065	36.4	0	1
3405	27.2667	0	0
3468	24.7333	0	0
961	80.0333	0	0
1321	48.6	0	0
810	30.1333	0	0
1475	83.5333	0	0
1965	27.2	0	0
1491	1.76667	1	0
1537	8.46667	1	1
799	31.5333	1	1
669	99.6667	0	1
2804	38.3333	0	0
1457	73.9	0	0
1514	0.8	0	1
1840	72.4	0	1
968	31.9667	0	1
939	35.0667	0	0
1830	72.6	0	0
1237	25.9	0	1
764	98.2	0	0
94	31.9333	0	1
91	117.433	0	1
920	2.03333	0	0
916	96.8333	0	0
856	96.6	0	1
1231	91.4333	0	0
1261	2.33333	0	1
1419	34.5667	0	1
2209	16.2333	1	1
1543	34.5	1	1
1875	55	0	0
2291	59.7333	0	1
2177	30.6333	0	0
2558	49.7	0	1
2700	45.5667	0	0
2983	39.9	0	0
3057	9.56667	0	1
3089	38.5	0	0
3131	36.6333	0	1
3178	36.1667	0	1
3413	27.9667	0	0
3417	15	1	0
3421	27.5333	0	0
3428	22.1667	0	1
3471	24.9667	0	1

## Sheet: Figure 4B
Sample_number	0=HC,1=nonPPF,2=PPF	SFTPB(Zscore）
2003	0	-1.71666
1996	0	-1.48974
1987	0	-0.0714921
1962	0	-1.48199
1958	0	-1.29772
1372	0	-1.41003
1206	0	-0.361779
879	0	-0.231605
876	0	-1.13476
865	0	0.389493
783	0	-1.1218
766	0	-0.0592967
667	0	0.198816
2949	0	-0.369277
2571	0	0.635864
2288	0	-0.807336
2280	0	-1.37126
2149	0	-1.46048
2049	0	-1.11602
1995	0	-0.615329
6220	0	-1.24849
6179	0	-1.18132
1892	0	-1.25349
755	1	1.18078
960	1	-0.395447
750	1	0.523404
941	1	0.414959
1258	1	0.587235
897	1	0.00528202
1067	1	-0.809597
1951	1	1.17034
1377	1	1.7018
819	1	0.975305
347	1	0.327354
3669	1	0.629001
1084	1	1.36106
3534	1	-0.462445
910	1	-1.59292
1025	1	0.628466
2494	1	0.419093
1038	1	-0.337916
325	1	-0.015639
3850	1	0.193728
268	2	1.94468
3526	2	0.742793
773	2	0.751068
3962	2	-0.243588
5076	2	1.56031
335	2	-0.540143
1113	2	1.69716
280	2	1.18678
851	2	0.347222
574	2	1.80266
2998	2	0.241887
3275	2	0.826945
3904	2	0.957948
4381	2	0.796125

## Sheet: Figure 4C
バンク番号	ILD-GAP-INDEX	1=future_progression	SFTPB(Zscore）
3275	3	0	0.826945
819	3	0	0.975305
280	2	1	1.18678
851	2	1	0.347222
3904	2	1	0.957948
268	2	0	1.94468
2998	2	0	0.241887
1377	2	0	1.7018
3534	2	0	-0.462445
910	2	0	-1.59292
3850	2	0	0.193728
773	1	1	0.751068
1113	1	0	1.69716
941	1	0	0.414959
2494	1	0	0.419093
1025	0	1	0.628466
960	0	0	-0.395447
750	0	0	0.523404
3669	0	0	0.629001
1084	0	0	1.36106
1258	0	0	0.587235
325	0	0	-0.015639
897	0	0	0.00528202

## Sheet: Figure 4D
Sample_number	OS(M)	0=alive or censor,1=death	1=SFTPB>median
3526	11	0	1
1067	97.8	0	0
3275	37.6667	0	1
819	32.7333	1	1
347	70.4	0	0
1038	56.2667	0	0
268	57.2	1	1
280	2.5	1	1
851	3.93333	1	0
574	13.1	1	1
2998	32.6333	0	0
3904	2.46667	1	1
1377	73.5333	0	1
3534	28.2333	0	0
910	99.6333	0	0
3850	24.3	0	0
773	102.7	0	1
5076	18.8667	0	1
335	86.2333	1	0
1113	43.0333	1	1
941	101	0	0
2494	56	0	0
755	41.5667	0	1
960	88.9333	0	0
750	87.8333	0	0
3669	26.4667	0	1
1084	36.0333	0	1
1025	2.86667	1	1
1258	94.7333	0	0
325	113.167	0	0
897	100.467	0	0

## Sheet: Figure 4F
Sample_number	Disease(1=HC,2=喘息,3=COPD,4=LC,5=NTM,6=nonPPF,7=PPF)	SFTPB(ELISA)
3496	1	14.092
3497	1	11.268
3412	1	19.188
3429	1	19.236
668	1	31.776
702	1	11.476
827	1	9.76
1399	1	16.528
1818	1	26.976
1859	1	15.292
1886	1	9.76
1887	1	11.936
2058	1	25.864
2068	1	9.904
2090	1	17.152
2091	1	26.692
2120	1	23.62
2238	1	20.476
2385	1	13.4
2495	1	17.192
2539	1	26.848
2556	1	18.572
2601	1	18.788
2661	1	10.752
2769	1	9.76
2985	1	8.836
3047	1	20.584
3152	1	12.168
3232	1	8.032
2003	1	12.88
1987	1	3.508
1958	1	11.436
1372	1	0
1206	1	11.448
879	1	3.828
876	1	6.224
865	1	1.692
783	1	0
667	1	6.852
2949	1	12.472
2571	1	11.404
2280	1	55.952
2149	1	9.58
2049	1	3.032
1995	1	2.968
6220	1	8.416
6179	1	10.984
1892	1	5.308
1160	1	13.228
4838	2	8.972
5514	2	0
2437	2	8.552
2499	2	0
2570	2	5.728
3927	2	33.184
4121	2	0.924
4184	2	20.08
6034	2	8.728
6036	2	8.372
6144	2	5.304
6180	2	0
6265	2	9.148
148	2	15.308
164	2	10.248
2924	2	21.324
3221	2	7.296
4297	2	2.26
2870	2	4.112
3129	2	4.316
3003	3	3.988
3006	3	14.552
3007	3	9.008
3008	3	30.492
3145	3	15.308
3205	3	2.712
3225	3	23.66
3451	3	0
3470	3	18.548
4286	3	5.728
4299	3	6.372
4972	3	4.676
260	3	16.588
2141	3	37.556
2450	3	0
2509	3	13.848
2510	3	6.22
2511	3	12.288
2516	3	14.488
2851	3	11.228
3194	4	14.008
4596	4	39.652
2732	4	1.496
3001	4	0
3117	4	0.58
1235	4	13.72
1268	4	14.296
1305	4	8.124
1365	4	18.972
1934	4	17.328
2644	4	12.812
2652	4	2.26
450	4	6.184
2482	4	6.032
6208	4	0
165	4	6.928
662	4	1.296
1851	4	1.396
2446	4	12.876
3860	4	12.748
4120	4	10.992
4504	4	23.628
6274	5	13.428
4380	5	5.956
4554	5	16.528
3751	5	4.516
3410	5	4.596
3411	5	0
3426	5	8.336
3427	5	0
3453	5	0
3490	5	2.26
3516	5	7.404
3475	5	7.04
3478	5	0
206	5	17.144
272	5	4.912
961	6	114.916
325	6	77.736
3850	6	66.74
3300	6	64.036
993	6	61.036
845	6	53.408
3408	6	49.244
3468	6	49.008
1183	6	46.336
1459	6	44.052
1455	6	41.076
1396	6	38.928
1386	6	36.68
1492	6	35.784
2781	6	34.66
3085	6	32.3
3301	6	31.844
3669	6	31.256
1951	6	30.824
2676	6	30.388
810	6	30.148
3156	6	30.088
1271	6	29.712
977	6	29.404
2941	6	28.356
2963	6	27.8
1461	6	27.068
2756	6	26.672
2309	6	25.68
1856	6	25.068
2344	6	25.028
1662	6	24.252
1067	6	23.908
2494	6	23.444
979	6	23.2
1040	6	23.18
3398	6	22.684
3377	6	21.972
1191	6	21.948
3069	6	21.78
2046	6	21.588
2679	6	21.352
2991	6	21.332
1401	6	21.116
1516	6	20.732
889	6	20.54
1690	6	20.516
8	6	20.26
1510	6	19.244
2964	6	19.2
2062	6	19.048
1084	6	18.696
3065	6	18.608
1558	6	18.312
2725	6	18.048
897	6	17.628
991	6	17.612
1043	6	17.348
2351	6	16.4
3062	6	16.356
2182	6	16.268
3023	6	16.224
785	6	15.98
753	6	15.58
1435	6	15.136
3295	6	14.492
1728	6	14.304
2925	6	14.28
1038	6	14.264
819	6	13.788
1377	6	12.44
2971	6	11.912
3146	6	11.552
3462	6	11.344
3402	6	10.932
926	6	10.096
2720	6	8.832
3494	6	8.756
3463	6	8.62
910	6	8.524
2688	6	8.284
1590	6	8.14
3019	6	7.952
3400	6	7.548
3002	6	7.288
1321	6	6.268
1347	6	6.26
3405	6	6.26
754	6	5.22
347	6	4.896
1099	6	0
1717	6	0
3162	6	0
3534	6	0
1025	6	0
1258	6	24.468
750	6	22.96
941	6	20.724
960	6	16.8
755	6	14.036
2802	7	131.48
1113	7	96.756
268	7	78.2
1427	7	77.016
2850	7	59.892
2639	7	56.36
2709	7	51.428
3082	7	46.952
3051	7	45.952
286	7	44.616
339	7	43.508
3297	7	42.716
1792	7	42.172
1838	7	40.836
3474	7	40.56
3904	7	39.844
1371	7	39.164
65	7	35.992
2579	7	32.584
3135	7	30.452
3199	7	30.156
3137	7	29.148
3449	7	28.94
1088	7	28.304
1535	7	27.532
3124	7	26.72
1908	7	25.716
3476	7	25.132
1041	7	23.58
4381	7	22.604
3114	7	21.568
877	7	19.956
3526	7	19.936
1503	7	19.74
1485	7	19.42
3035	7	18.616
3196	7	18.144
639	7	18.004
773	7	17.66
3275	7	17.584
1065	7	15.468
2339	7	14.82
3479	7	14.192
3381	7	14.168
3050	7	13.816
2998	7	13.724
2258	7	13.604
3123	7	13.564
3098	7	13.36
3434	7	13.108
3033	7	11.936
940	7	11.24
771	7	9.884
1378	7	9.668
3962	7	8.708
2243	7	6.168
2413	7	6.136
923	7	6.06
335	7	5.568
280	7	4.176

[truncated: 25 more sheets: Figure 4G, Figure 4H, Figure 5C, Figure 5D, Figure 5E, Figure 5G, Figure 5H, Figure 5J, Figure 5L, Figure 6B, Figure 6C, Figure 6D, Figure 6E, Figure 6I, Supplemental Figure 2B, Supplemental Figure 2C, Supplemental Figure 4B, Supplemental Figure 5A, Supplemental Figure 5B, Supplemental Figure 5C …]
